# Supplementary material for: Frequencies of alleles, genotypes and haplotypes of two polymorphisms in the clusterin gene in the Russian elderly population categorized by cognitive performance
Source: Data Brief. 2017 Dec 16;16:775–9. doi: 10.1016/j.dib.2017.12.019 (PMC5738205; doi:10.1016/j.dib.2017.12.019)
Supplement: Supplementary file 2 — Supplementary material [file mmc2.xlsx]

## Sheet: DIB-D-17-01048
ID	rs2279590	rs1532278	MOCATotal	GENDER	Age
1	CC	CC	26	F	63
2	TT	TT	23	F	65
3	TT	CT	20	F	66
4	TT	TT	24	M	75
5	CC	CC	18	F	66
7	CC	CC	27	F	73
8	CT	CT	24	M	77
10	CC	CC	24	F	63
11	CC	CC	25	M	69
14	CC	CC	26	F	65
15	CT	CT	24	F	71
16	CT	CT	26	F	76
17	CC	CC	24	F	64
18	CC	CC	24	F	67
19	TT	TT	23	M	66
20	CC	CC	22	F	64
21	CT	CT	26	F	76
23	CT	CT	17	F	76
24	CC	CC	27	F	62
25	TT	TT	22	F	66
26	CC	CC	26	M	63
29	CC	CC	25	F	72
30	CC	CC	24	F	69
31	CT	CT	28	F	72
32	CC	CC	15	F	72
33	CC	CC	23	F	72
36	CC	CC	22	F	73
37	CC	CC	22	F	67
38	CT	CT	23	F	63
39	CT	CT	21	M	74
40	CT	CT	22	F	76
41	CT	CT	21	F	78
43	CT	CT	25	F	69
44	TT	TT	17	F	77
47	TT	TT	26	F	68
48	CC	CC	27	F	65
49	CC	CC	22	F	73
50	CT	CT	16	F	83
51	CT	CT	19	M	85
52	CC	CC	27	F	72
53	CT	CT	14	M	71
54	CT	CT	10	F	81
55	CC	CC	19	F	70
56	CC	CC	19	F	72
59	TT	TT	25	M	74
60	CT	CT	26	F	72
62	CT	CT	28	F	72
63	CC	CC	25	F	72
65	CT	CT	23	M	74
66	CC	CC	23	F	74
68	CC	CC	22	M	73
69	TT	TT	24	F	67
70	CT	CC	26	F	73
71	TT	TT	25	F	69
72	CC	CC	22	M	71
74	CT	CT	21	M	79
75	CT	CT	14	F	80
76	CC	CC	26	F	70
77	CT	CT	23	M	66
78	CT	CT	15	M	79
80	CT	CT	26	F	63
81	CT	CT	23	F	73
82	CT	CT	25	F	68
83	CT	CT	26	F	71
84	TT	TT	18	M	75
85	CT	CT	25	F	65
86	CT	CT	27	F	66
87	CC	CC	25	M	64
88	CC	CC	29	F	63
89	CC	CC	24	F	65
90	CT	CT	11	M	71
91	CT	CT	24	M	65
92	CC	CC	25	F	63
94	CT	CT	23	F	72
97	CT	CT	24	F	66
98	CT	CT	27	F	70
99	CT	CT	26	F	63
100	CC	CC	24	M	62
101	TT	TT	24	M	78
103	CT	CT	15	M	83
104	CC	CC	21	F	86
105	CT	CT	23	F	74
106	CC	CC	24	M	71
107	TT	TT	18	M	71
108	CC	CC	21	F	76
109	CC	CC	24	F	63
110	CT	CT	24	M	67
112	CT	CT	20	F	66
114	CT	CT	17	M	73
116	CT	CT	20	F	74
117	TT	TT	28	F	65
119	CT	CT	15	F	71
123	CT	CT	29	F	73
124	CT	CT	25	F	70
125	CT	CT	19	F	69
126	CT	CT	24	F	62
127	CC	CC	25	F	64
129	CT	CT	12	M	76
130	CT	CT	25	F	74
133	CT	CT	21	F	69
134	CT	CT	24	F	83
135	TT	TT	17	F	75
136	CC	CC	23	M	65
137	CC	CC	21	F	71
139	CT	CT	29	F	64
140	CT	CT	26	F	64
141	CC	CT	23	M	78
142	CT	CT	27	M	64
144	CC	CC	24	M	64
145	CC	CC	28	F	64
146	CC	CC	25	F	63
147	CC	CC	25	F	64
149	CC	CC	15	F	70
150	CC	CC	22	M	67
151	CT	CT	24	F	72
152	CT	CT	16	F	82
153	CC	CC	25	F	74
154	CC	CC	13	F	67
155	CT	CT	19	F	74
156	CT	CT	24	M	79
157	TT	TT	26	F	78
158	CC	CC	21	F	75
159	CC	CC	19	F	76
160	CC	CC	26	F	65
161	CC	CC	27	F	73
163	CT	CT	25	M	64
166	CT	CT	27	M	64
168	TT	TT	17	M	73
169	CT	CT	23	F	65
170	CT	CT	28	F	63
171	CT	CT	26	M	66
172	TT	TT	24	F	74
173	CC	CC	14	M	69
175	CC	CC	22	M	66
176	CT	CT	22	F	75
177	CT	CT	26	F	65
178	CC	CC	27	F	65
181	CC	CC	19	F	56
182	CC	CC	22	F	76
183	CC	CC	22	F	61
184	CT	CT	26	F	65
185	CC	CC	14	F	75
186	CC	CC	27	F	69
188	CT	CT	23	F	64
190	CT	CT	20	F	76
191	TT	TT	23	F	77
192	TT	TT	20	F	66
193	CC	CC	22	F	72
194	CC	CC	17	M	72
196	CT	CT	21	F	66
197	CT	CT	25	F	67
200	TT	TT	24	M	72
201	CT	CT	23	F	71
202	CC	CC	24	F	63
203	CC	CC	19	F	68
204	CC	CC	22	F	70
205	CC	CC	23	F	74
206	CC	CC	23	M	63
208	CT	CT	20	M	66
209	CT	CT	27	F	66
210	TT	TT	23	M	71
211	CC	CC	22	M	65
213	TT	CT	18	F	75
214	CC	CC	22	F	70
215	CC	CC	22	M	65
216	CT	CT	20	F	72
217	CC	CC	18	M	66
218	CC	CC	30	F	64
220	CT	CT	29	F	64
221	CT	CT	24	F	61
222	CT	CT	27	F	63
223	CT	CT	24	M	64
225	CT	CT	19	F	66
226	CT	CT	27	M	63
227	TT	TT	25	F	65
228	CT	CT	18	F	72
230	CC	CC	22	F	75
233	CT	CT	23	F	69
234	CT	CT	26	F	66
235	CT	CT	23	F	70
236	CT	CT	24	F	71
237	CT	CT	25	M	71
238	TT	TT	21	F	68
239	CT	CT	25	F	67
240	CT	CT	28	M	66
241	CC	CC	24	F	79
243	CC	CC	25	M	63
244	CT	CT	21	F	72
245	TT	TT	21	F	64
247	CT	CT	24	M	80
248	CC	CC	14	M	81
249	TT	TT	15	F	70
250	CT	CT	23	F	65
251	CC	CC	24	M	67
252	CT	CT	26	F	82
253	CT	CT	24	M	81
254	CT	CT	23	M	65
255	CT	CT	22	M	72
256	CT	CT	25	F	64
257	CT	CT	18	F	71
258	CT	CT	15	F	85
259	CC	CC	14	F	73
260	CC	CC	27	F	64
261	CC	CC	28	M	64
262	CT	CT	27	F	64
263	CC	CC	25	M	72
264	CT	CT	23	M	63
266	CT	CT	22	F	74
267	CT	CT	24	F	63
268	CC	CC	22	F	64
269	CC	CC	23	F	71
270	CT	CT	25	F	72
271	TT	TT	25	F	65
272	CT	CT	26	F	64
273	CC	CC	24	F	65
274	CC	CC	24	M	70
275	CC	CC	24	M	64
276	CT	CT	22	F	63
277	CC	CC	25	F	63
278	CT	CT	19	F	70
279	TT	TT	24	M	79
280	CT	CT	26	F	75
281	CC	CC	19	M	75
283	TT	CT	25	F	65
284	CC	CC	25	F	81
285	CC	CC	25	F	70
286	CT	CT	27	M	71
288	CC	CC	27	F	72
289	CT	CT	27	M	73
290	CC	CC	27	F	66
292	CC	CC	20	F	64
293	CC	CC	26	M	67
294	CT	CT	20	F	69
296	CC	CC	19	M	63
297	TT	TT	22	M	62
298	CT	CT	26	M	64
299	TT	TT	16	F	62
300	CC	CC	28	M	67
301	CT	CT	28	F	78
302	CC	CC	23	M	67
303	TT	TT	28	F	65
304	CT	CC	23	F	70
305	TT	CT	24	M	69
306	CC	CC	26	F	76
307	CC	CC	23	F	75
311	CC	CC	29	F	68
312	CC	CC	22	F	65
313	CT	CT	27	F	73
314	CT	CT	27	F	65
315	CT	CT	21	M	71
316	CT	CT	22	F	66
317	TT	TT	21	F	63
318	TT	TT	22	M	72
319	CT	CT	26	F	66
320	CT	CT	25	F	63
321	CT	CC	27	M	64
322	CT	CT	24	F	67
325	TT	TT	23	F	80
326	CT	CT	27	M	65
327	CT	CT	24	F	72
328	CT	CT	23	M	74
329	CC	CC	17	M	64
330	CC	CC	21	F	73
331	CC	CC	26	F	65
332	CC	CC	13	M	76
333	CT	CT	27	F	72
334	CC	CC	22	F	67
335	CT	CT	26	M	76
336	CT	CT	25	M	67
337	TT	TT	19	F	83
338	CT	CT	22	F	69
339	CT	CT	25	F	71
340	CT	CT	28	F	65
341	CT	CT	20	M	66
342	TT	TT	19	M	64
343	CT	CT	21	F	73
344	CC	CC	23	F	78
345	TT	TT	24	M	70
346	CC	CC	25	M	64
347	CC	CC	20	F	69
348	CT	CT	20	F	78
349	CC	CC	21	F	71
350	CT	CT	17	F	80
351	CC	CC	20	F	74
352	CT	CT	17	F	79
353	CT	CT	24	F	79
354	TT	TT	22	M	79
355	CT	CT	17	F	73
356	CC	CC	22	F	70
358	CT	CT	21	M	64
359	CT	CT	25	F	71
361	CT	CT	18	F	74
363	CT	CT	28	F	65
364	CT	CT	26	F	71
365	CT	CT	21	F	74
366	CC	CC	13	F	71
367	CC	CC	19	M	63
368	TT	TT	18	F	74
369	CC	CC	20	F	65
370	CT	CT	20	M	64
371	CT	CT	26	M	64
372	CT	CT	25	F	69
373	CT	CT	24	F	68
374	TT	TT	24	F	77
375	CC	CC	23	F	85
376	CT	CT	21	M	74
378	CT	CT	21	F	61
379	CT	CT	24	F	68
380	CT	CT	28	F	68
381	CT	CT	23	F	83
382	CT	CT	23	M	66
383	TT	CT	23	F	68
384	CT	CT	28	F	64
388	CT	CT	10	F	75
389	CT	CT	21	F	69
390	CC	CC	20	M	74
391	CC	CC	19	F	64
392	CT	CT	26	F	66
393	CC	CC	22	F	67
394	CT	CT	23	F	63
396	CC	CC	17	F	84
397	CT	CT	17	F	72
398	CC	CC	14	M	72
399	CC	CC	16	F	72
400	CT	CT	29	F	79
401	CT	CT	26	F	64
402	TT	TT	23	F	67
403	CT	CT	25	F	73
405	CC	CC	24	F	78
408	CT	CT	21	F	71
410	CT	CT	23	F	70
411	CT	CT	24	F	63
414	CT	CT	23	F	71
416	CC	CC	20	F	64
421	TT	TT	27	F	64
422	TT	TT	18	F	65
424	CC	CC	19	F	78
425	TT	TT	23	F	69
426	CC	CC	21	F	81
437	CT	CT	25	F	81
439	CC	CC	27	F	64
445	CT	CT	24	M	67
449	CT	CT	17	F	65
452	CC	CC	27	F	65
453	CT	CT	21	F	67
457	CT	CT	27	M	64
461	CT	CT	19	F	77
463	CT	CT	13	F	86
465	TT	TT	27	F	80
468	TT	TT	23	F	71
469	CC	CC	22	F	59
470	CT	CT	25	F	74
472	CT	CT	23	M	72
476	CC	CC	23	M	64
478	CT	CT	19	F	78
479	CC	TT	23	M	79
480	CT	CT	26	F	73
481	CT	CT	27	M	65
483	CT	CC	24	F	67
487	CC	CC	20	M	71
493	CT	CT	22	F	70
494	CT	CT	19	F	79
496	CT	CT	20	M	89
497	CT	CT	23	F	60
498	CT	CT	25	M	65
500	CT	CT	26	F	66
501	CC	CC	21	F	74
503	TT	TT	24	M	72
507	CT	CT	21	F	73
508	CC	CC	18	F	78
509	CC	CC	11	F	72
511	CC	CC	26	F	66
515	CT	CT	24	F	67
516	TT	TT	24	M	73
517	CC	CC	26	F	70
518	CT	CT	24	M	69
519	TT	TT	21	F	72
520	CT	CT	20	F	71
521	CC	CC	18	M	75
522	CT	CT	25	M	70
523	CT	CT	23	F	76
524	CT	CT	24	F	69
525	TT	TT	24	M	67
526	TT	TT	23	F	60
527	TT	TT	28	F	65
528	CC	CC	24	F	63
530	CC	CC	24	F	75
531	CT	CT	21	F	72
532	CC	CC	26	F	66
533	CT	CT	20	F	72
537	CC	CC	18	F	78
543	CC	CC	24	M	78
544	CT	CT	16	F	72
545	CT	CC	20	M	68
548	CC	CC	10	F	71
551	CT	CT	24	F	72
553	CT	CT	17	F	81
554	CC	CC	22	F	69
556	CT	CT	19	F	85
557	CC	CC	17	F	71
558	CC	CC	25	F	81
559	CC	CC	22	M	83
560	CT	CT	26	M	65
561	CT	CT	23	F	73
563	CC	CC	23	F	72
564	TT	CT	24	F	75
565	CT	CT	24	F	67
566	CC	CC	25	F	65
567	CT	CT	14	F	72
568	CT	CT	21	F	62
571	CT	CC	26	F	65
572	CT	CT	22	F	64
573	CC	CC	23	F	75
574	CT	CT	23	F	75
575	CT	CT	24	F	71
577	CC	CC	20	M	76
578	CT	CT	22	F	62
579	CC	CC	26	F	77
580	CT	CT	21	M	75
581	CC	CC	21	F	78
582	CT	CT	21	F	65
583	CT	CT	19	F	75
584	CT	CT	20	F	72
585	CC	CC	21	F	69
586	CC	CC	18	F	77
587	CC	CC	28	F	70
588	CT	CT	19	M	65
589	CT	CT	18	M	65
590	CT	CT	25	F	67
591	CC	CC	24	F	65
592	CC	CC	24	M	68
593	CT	CT	20	M	69
594	CC	CC	27	M	63
595	TT	TT	24	F	64
596	CT	CT	21	F	70
597	CC	CC	21	M	64
599	TT	TT	26	F	72
600	CT	CT	18	F	73
601	CT	CT	12	M	79
604	CT	CT	15	M	72
605	CC	CC	20	F	70
606	CC	CC	24	F	67
607	TT	TT	20	F	73
608	TT	TT	26	F	76
610	CT	CT	7	F	80
611	CC	CC	20	F	78
612	CT	CT	24	F	73
613	CT	CT	20	F	71
614	CT	CT	20	F	81
615	CT	CT	26	F	64
616	CC	CC	25	F	72
618	CC	CC	16	F	76
620	CT	CT	13	F	81
621	CC	CC	24	F	65
622	CC	CC	18	F	78
623	CC	CC	18	M	64
624	TT	TT	23	F	69
625	CT	CT	20	F	68
626	TT	TT	19	F	74
627	CT	CT	21	F	72
628	CT	CT	25	F	75
629	CT	CT	20	F	73
630	CT	CT	27	M	74
631	CC	CC	27	F	74
632	CC	CC	23	F	71
633	CT	CT	24	F	75
634	CT	CT	12	M	72
635	CT	CT	26	F	69
636	CT	CT	22	F	72
637	CC	CC	18	F	70
638	CT	CT	21	F	70
639	CC	CC	21	F	72
640	TT	TT	19	F	71
641	CT	CT	22	F	76
642	TT	TT	25	F	72
643	CT	CT	18	F	70
644	CC	CC	21	F	75
645	CC	CC	29	F	73
646	CT	CT	27	F	72
647	CC	CC	25	M	72
649	CT	CT	14	F	71
650	CC	CC	23	F	74
652	CT	CT	20	F	73
653	CT	CT	25	M	71
654	CT	CT	22	M	71
656	CT	CT	25	F	79
657	TT	TT	23	F	67
658	TT	TT	26	F	67
659	CT	CT	21	F	77
660	CT	CT	23	F	62
661	CC	CC	24	F	72
662	CT	CT	17	M	65
663	TT	TT	26	F	72
664	CC	CC	23	F	70
666	CT	CT	13	M	72
667	CT	CT	20	F	65
668	CT	CT	19	F	72
669	CC	CC	22	F	75
670	TT	TT	16	F	74
671	CC	CC	18	F	74
694	TT	TT	22	M	75
695	CT	CT	23	F	74
696	CC	CC	27	F	68
697	TT	CT	22	F	79
698	TT	TT	30	F	71
701	TT	TT	10	F	72
702	CT	CT	24	F	73
703	CT	CT	23	F	68
704	CT	CT	22	F	67
706	CT	CT	19	F	69
707	TT	TT	26	M	62
708	CC	CC	18	F	70
709	CT	CT	10	F	77
710	CT	CT	23	F	61
711	CT	CT	25	F	71
712	CT	CT	23	F	74
713	CT	CT	22	F	62
714	CC	CC	21	F	74
715	CT	CT	22	F	72
716	CT	CT	20	F	75
719	CC	CC	25	F	74
720	CT	CT	25	F	70
726	CT	CT	22	M	76
727	CT	CT	17	F	75
728	CT	CT	21	F	75
729	CC	CC	18	M	86
730	TT	TT	21	F	75
731	CC	CC	22	F	69
732	TT	TT	23	F	73
733	CT	CT	22	F	67
734	CT	CT	25	F	68
735	CC	CC	26	F	78
736	CT	CT	15	M	72
737	CC	CC	25	F	63
739	CC	CC	22	F	65
740	CT	CT	27	F	72
741	CC	CC	24	F	79
742	TT	CT	28	F	67
743	CC	CC	14	F	75
744	CT	CT	24	F	71
745	CC	CC	25	F	76
746	CT	CT	21	F	75
749	TT	TT	21	F	69
750	CT	CT	19	F	74
751	CC	CC	26	M	67
752	CC	CC	21	F	65
753	CT	CT	21	F	77
754	CT	CT	23	M	72
755	CT	CT	20	F	71
756	CT	CT	22	M	74
757	CC	CC	25	M	77
759	CC	CC	24	F	65
761	CT	CT	20	F	65
762	CT	CC	26	F	61
765	CT	CT	21	F	70
766	CC	CC	22	M	68
767	CC	CC	21	F	64
768	TT	TT	17	M	81
770	CC	CC	26	F	74
771	CC	CC	13	F	78
772	CC	CC	23	F	64
773	CT	CT	24	F	71
775	CT	CT	26	F	71
778	CC	CC	14	F	77
779	CC	CC	12	M	81
781	CC	CC	23	F	65
783	TT	TT	26	F	70
784	TT	TT	19	F	71
785	CT	CT	6	M	72
787	CC	CC	26	F	67
788	CT	CT	19	F	82
789	CT	CT	16	F	83
790	CT	CT	20	F	76
791	CC	CC	10	F	78
801	CT	CC	26	F	68
802	CT	CT	21	M	68
803	TT	TT	23	F	72
804	CT	CT	27	F	65
805	TT	TT	19	M	71
806	CT	CT	15	F	65
809	CT	CT	19	F	70
812	CC	CC	22	F	78
813	CT	CC	23	M	73
814	CC	CC	20	F	64
815	TT	TT	24	F	72
819	CT	CT	26	F	66
820	CT	CT	28	F	65
821	CC	CC	21	M	73
822	CC	CC	12	M	68
825	CC	CC	18	F	71
826	CT	CT	21	F	72
827	CT	CT	21	F	70
828	CC	CC	22	F	75
829	CT	CT	23	F	64
831	CT	CT	23	M	65
832	TT	TT	17	F	77
833	CT	CC	23	M	69
834	CC	CC	23	F	73
835	TT	TT	25	M	79
836	TT	TT	24	F	73
837	CC	CC	23	F	65
838	CT	CT	20	M	69
839	CT	CT	22	F	64
840	CT	CT	23	F	75
841	CC	CC	22	F	79
842	CT	CT	26	M	65
843	CT	CC	27	F	73
844	TT	TT	26	M	69
845	CT	CT	22	M	77
846	CC	CC	21	F	70
847	CT	CT	22	F	71
849	CC	CC	23	M	67
850	CC	CC	24	F	76
851	CT	CT	21	F	67
852	CT	CT	23	F	68
854	CC	CC	21	F	64
855	CT	CT	29	F	62
856	CC	CC	25	M	68
858	CC	CC	27	F	68
859	CT	CT	23	M	82
861	CT	CT	18	F	79
862	CC	CC	25	F	73
863	CT	CT	22	M	66
864	CT	CT	26	F	73
865	CC	CC	24	F	65
866	CT	CT	24	F	70
867	CT	CT	23	M	81
868	CT	CT	24	F	78
869	CC	CC	13	M	84
870	CT	CT	16	F	86
871	CT	CT	24	F	69
872	TT	TT	21	F	65
873	CT	CT	19	F	73
874	CC	CC	24	F	77
876	CT	CC	23	F	72
877	CC	CC	27	M	68
878	CT	CT	16	F	82
880	CT	CT	21	F	72
881	CC	CC	22	F	72
883	TT	TT	15	M	68
884	CC	CC	20	M	64
885	CC	CC	18	F	69
886	CT	CT	22	F	64
887	TT	TT	21	F	70
888	CT	CT	17	F	73
889	CT	CT	26	F	75
890	CC	CC	20	F	80
892	CC	CC	15	M	78
893	CT	CT	23	F	73
895	CC	CC	23	F	74
896	CT	CT	24	M	69
897	CT	CT	14	F	64
902	CT	CT	24	F	73
903	CT	CT	18	F	65
906	CC	CC	22	F	71
908	CC	CC	21	F	72
909	TT	TT	21	F	73
910	CT	CT	23	M	66
914	CT	CT	15	F	76
916	CT	CT	24	F	76
917	CC	CC	22	M	73
918	CT	CT	23	F	64
920	CT	CT	17	M	79
926	CT	CT	18	F	74
927	CT	CT	13	F	84
928	CC	CC	22	F	70
932	CC	CC	23	F	73
934	CC	CC	21	F	72
935	CT	CT	23	F	74
939	TT	TT	15	M	75
941	CC	CC	23	F	76
944	CT	CT	24	F	69
945	CT	CT	23	M	71
957	CT	CT	23	F	66
960	CC	CC	21	F	68
972	CT	CT	17	F	77
977	CT	CT	14	F	72
978	CC	CC	24	F	71
984	TT	TT	18	F	82
992	TT	TT	20	F	74
993	CC	CC	20	F	64
994	CT	CT	20	F	74
995	CT	CT	24	F	66
996	CC	CC	25	F	70
997	CT	CT	23	F	66
998	CT	CT	25	F	65
999	CC	CC	23	F	71
1000	CT	CT	19	M	81
1001	TT	TT	23	F	76
1002	CT	CT	24	M	74
1003	TT	TT	18	F	72
1004	CC	CC	25	F	85
1005	TT	TT	29	M	87
1007	CT	CT	29	M	73
1008	CC	CC	27	F	64
1010	CC	CC	18	M	63
1011	CT	CT	21	M	75
1012	CC	CC	19	F	71
1013	CT	CT	18	F	87
1014	CT	CT	25	F	65
